# Supplementary material for: Improvement in the Extraction of Antioxidant-Related Compounds from Parastrephia quadrangularis (“tola”) Using Ethanol-Modified Supercritical Carbon Dioxide
Source: Antioxidants (Basel). 2026 Feb 28;15(3):303. doi: 10.3390/antiox15030303 (PMC13024668; doi:10.3390/antiox15030303)
Supplement: Supplementary file 1 [file antioxidants-15-00303-s001.zip]

Archive with 1 entries (1 files):
- antioxidants-4155531-supplementary.pdf
